# Supplementary material for: Effect of initial infusion rates of fluid resuscitation on outcomes in patients with septic shock: a historical cohort study
Source: Crit Care. 2020 Apr 7;24:137. doi: 10.1186/s13054-020-2819-5 (PMC7140334; doi:10.1186/s13054-020-2819-5)
Supplement: Supplementary file 1 — Additional file 1 Supplementary Figure 1. Fluid assessment in the first seven days after time zero; A) fluid input, B) fluid output, C) fluid balance. [file 13054_2020_2819_MOESM1_ESM.zip]

Archive with 3 entries (3 files):
- Supplementary Figure 1A.tif
- Supplementary Figure 1B.tif
- Supplementary Figure 1C.tif
